# Supplementary material for: The Effect of Lung Resection for NSCLC on Circulating Immune Cells: A Pilot Study
Source: Curr Oncol. 2023 May 17;30(5):5116–34. doi: 10.3390/curroncol30050387 (PMC10217048; doi:10.3390/curroncol30050387)
Supplement: Supplementary file 1 [file curroncol-30-00387-s001.zip]

Archive with 1 entries (1 files):
- curroncol-2366547-supplementary.pdf
